# Supplementary material for: Efficacy and safety of early cholecystectomy for comorbid acute cholecystitis and acute cholangitis: Retrospective cohort study
Source: Ann Med Surg (Lond). 2018 Nov 1;38:8–12. doi: 10.1016/j.amsu.2018.10.031 (PMC6302235; doi:10.1016/j.amsu.2018.10.031)
Supplement: Data_profile [file mmc2.xml]

<?xml version="1.0" encoding="utf-8" standalone="no"?>
<data>
  <datasets>
    <author>amanojack@star.odn.ne.jp</author>
    <type>0</type>
    <dataset>
      <value>1</value>
      <reason>No data was used for the research described in the article</reason>
      <comments />
    </dataset>
  </datasets>
</data>
